# Supplementary material for: Streptococcus mutans PrsA mediates AtlA secretion contributing to extracellular DNA release and biofilm formation in the pathogenesis of infective endocarditis
Source: Virulence. 2022 Aug 11;13(1):1379–92. doi: 10.1080/21505594.2022.2105351 (PMC9377233; doi:10.1080/21505594.2022.2105351)
Supplement: Supplemental Material [file KVIR_A_2105351_SM3219.zip]

Archive with 3 entries (2 files):
- supplementary/
- supplementary/Supplementary Figures.pdf
- supplementary/Supplementary Materials.pdf
